# Supplementary material for: Association between Pancreatoblastoma and Familial Adenomatous Polyposis: Review of the Literature with an Additional Case
Source: Genes (Basel). 2023 Dec 27;15(1):44. doi: 10.3390/genes15010044 (PMC10815143; doi:10.3390/genes15010044)
Supplement: Supplementary file 1 [file genes-15-00044-s001.zip]

Archive with 1 entries (1 files):
- genes-2765709-supplementary.pdf
